# Supplementary material for: As(III, V) Uptake from Nanostructured Iron Oxides and Oxyhydroxides: The Complex Interplay between Sorbent Surface Chemistry and Arsenic Equilibria
Source: Nanomaterials (Basel). 2022 Jan 20;12(3):326. doi: 10.3390/nano12030326 (PMC8840107; doi:10.3390/nano12030326)
Supplement: Supplementary file 1 [file nanomaterials-12-00326-s001.zip]

Archive with 1 entries (1 files):
- SI_nanomaterials-1537170.pdf
